# Supplementary material for: Antioxidant Peptides from Sacha Inchi Meal: An In Vitro, Ex Vivo, and In Silico Approach
Source: Foods. 2024 Dec 5;13(23):3924. doi: 10.3390/foods13233924 (PMC11640933; doi:10.3390/foods13233924)
Supplement: Supplementary file 1 [file foods-13-03924-s001.zip]

Archive with 1 entries (1 files):
- foods-3302397-supplementary.xlsx
