# Supplementary material for: Antioxidant Peptides from Sacha Inchi Meal: An In Vitro, Ex Vivo, and In Silico Approach
Source: Foods. 2024 Dec 5;13(23):3924. doi: 10.3390/foods13233924 (PMC11640933; doi:10.3390/foods13233924)
Supplement: Supplementary file 1 [file foods-13-03924-s001.zip › foods-3302397-supplementary.xlsx]

## Sheet: S1
Sequence	Cleavage position	Generated peptides	Length	FRS	Drug-likeness		Pharmacokinetics
					Violations number	Bioavailability score	GI absorption
SVMGPYYNSK	6	SVMGPY	6	0.5023	3	0.17	Low
	7	NSK	3	0.32078	2	0.17	Low
EWGGGGCGGGGGVSSLR	2	EW	2	0.49723	0	0.56	Low
	15-16	GGGGCGGGGGVSS	13	0.55761	3	0.17	Low
VALLPQYVDPK	2	VA	2	0.37478	0	0.55	High
	4-7	PQY	3	0.516	1	0.55	Low
	7	VDPK	4	0.38037	2	0.17	Low
HGGGGGGFGGGGFSR	7	HGGGGGG	7	0.53356	2	0.17	Low
	8-12	GGGG	4	0.5003	0	0.55	Low
	13	SR	2	0.37125	1	0.55	Low
FSSSSGYGGGSSR	1-7	SSSSGY	6	0.37794	3	0.17	Low
	7	GGGSSR	6	0.34987	3	0.17	Low
RHWLPR	1-3	HW	2	0.57228	0	0.55	High
	4	PR	2	0.43155	1	0.55	Low
SGLSGGGYGSNK	2	SG	2	0.41004	0	0.55	Low
	3-8	SGGGY	5	0.52371	2	0.17	Low
	8	GSNK	4	0.35411	2	0.17	Low
HGGGGGGFGGGGFDK	7	HGGGGGG	7	0.53356	2	0.17	Low
	8-12	GGGG	4	0.5003	0	0.55	Low
	13	DK	2	0.3485	0	0.55	Low
VTGGGFGGSR	5	VTGGG	5	0.4411	2	0.17	Low
	6-10	GGSR	4	0.39432	2	0.17	Low
ALEETNYELEK	2-7	EETNY	5	0.42902	3	0.11	Low
	9	EK	2	0.37461	0	0.55	Low
LVGPDGPDKMVK	1-9	VGPDGPDK	8	0.43303	3	0.11	Low
	9	MVK	3	0.34285	0	0.55	Low
VMLYNCK	2	VM	2	0.39415	0	0.55	High
	4	NCK	3	0.37525	1	0.55	Low
LVGPNGLCMDVK	1-6	VGPNG	5	0.45684	2	0.17	Low
	7	CMDVK	5	0.32999	3	0.17	Low
LQDWYDK	1-4	QDW	3	0.43347	2	0.11	Low
	5	DK	2	0.3485	0	0.55	Low
SGGFGGNFGNR	3	SGG	3	0.43228	0	0.55	Low
	4-7	GGN	3	0.44089	0	0.55	Low
	8	GNR	3	0.4126	2	0.17	Low
ALEESNYELEK	2-7	EESNY	5	0.40772	3	0.11	Low
	9	EK	2	0.37461	0	0.55	Low
YVVTAYPER	1	VVTAYPER	8	0.51443	0	0.55	Low
VVDNFFNDFLPR	4	VVDN	4	0.33807	2	0.11	Low
	6-8	ND	2	0.37411	0	0.11	Low
	10	PR	2	0.43155	1	0.55	Low
LTSEGFEYVNMK	1-5	TSEG	4	0.38388	2	0.11	Low
	6-8	EY	2	0.50994	0	0.56	Low
	8-12	VNMK	4	0.35332	2	0.17	Low
FSSSSGYGGSSR	1-7	SSSSGY	6	0.37794	3	0.17	Low
	7	GGSSR	5	0.34026	2	0.17	Low
					1.34783

## Sheet: Hoja1
Table S1: Antioxidant peptides with potential cleavage sites under in silico hydrolysis: bioactivity and bioavailability properties
Sequence	Rapid Peptide Generator (RPG) (1)			AnOxPePred-1.0 (2)	SwissADME (3)								ToxinPred (4)	AllerCatPro 2.0 (5)
	Cleavage position	Generated peptides	Length	FRS	MW	Lipophilicity	Properties			Drug-likeness		Pharmacokinetics
						Log Po/w	Log S	HBA	HBD	Violations number	Bioavailability score	GI absorption
SVMGPYYNSK	6	SVMGPY	6	0.5023	652.76	-2.57	-2.47	10	8	3	0.17	Low	Non-Toxin	No evidence
	7	NSK	3	0.32078	347.37	-6.75	3.03	8	7	2	0.17	Low	Non-Toxin	No evidence
EWGGGGCGGGGGVSSLR	2	EW	2	0.49723	333.34	-2.65	0.14	6	5	0	0.56	Low	Non-Toxin	No evidence
	15-16	GGGGCGGGGGVSS	13	0.55761	907.91	-10.86	1.39	17	16	3	0.17	Low	Non-Toxin	No evidence
VALLPQYVDPK	2	VA	2	0.37478	188.22	-3.78	2.43	4	3	0	0.55	High	Non-Toxin	No evidence
	4-7	PQY	3	0.516	406.43	-3.84	0.85	7	6	1	0.55	Low	Non-Toxin	No evidence
	7	VDPK	4	0.38037	457.52	-7.58	4.01	9	6	2	0.17	Low	Non-Toxin	No evidence
HGGGGGGFGGGGFSR	7	HGGGGGG	7	0.53356	497.46	-7.49	2.62	10	9	2	0.17	Low	Non-Toxin	No evidence
	8-12	GGGG	4	0.5003	246.22	-2.66	0.05	6	5	0	0.55	Low	Non-Toxin	No evidence
	13	SR	2	0.37125	261.28	-4.63	1.59	6	7	1	0.55	Low	Non-Toxin	No evidence
FSSSSGYGGGSSR	1-7	SSSSGY	6	0.37794	586.55	-8.41	2.67	13	12	3	0.17	Low	Non-Toxin	No evidence
	7	GGGSSR	6	0.34987	519.51	-8.39	2.62	11	12	3	0.17	Low	Non-Toxin	No evidence
RHWLPR	1-3	HW	2	0.57228	341.36	-2.45	0.12	5	5	0	0.55	High	Non-Toxin	No evidence
	4	PR	2	0.43155	271.32	-4.55	2.22	5	6	1	0.55	Low	Non-Toxin	No evidence
SGLSGGGYGSNK	2	SG	2	0.41004	162.14	-4.7	2.96	5	4	0	0.55	Low	Non-Toxin	No evidence
	3-8	SGGGY	5	0.52371	439.42	-5.81	1.85	9	8	2	0.17	Low	Non-Toxin	No evidence
	8	GSNK	4	0.35411	404.42	-6.97	2.64	9	8	2	0.17	Low	Non-Toxin	No evidence
HGGGGGGFGGGGFDK	7	HGGGGGG	7	0.53356	497.46	-7.49	2.62	10	9	2	0.17	Low	Non-Toxin	No evidence
	8-12	GGGG	4	0.5003	246.22	-2.66	0.05	6	5	0	0.55	Low	Non-Toxin	No evidence
	13	DK	2	0.3485	261.27	-6.64	4.07	7	5	0	0.55	Low	Non-Toxin	No evidence
VTGGGFGGSR	5	VTGGG	5	0.4411	389.4	-4.87	1.3	8	7	2	0.17	Low	Non-Toxin	No evidence
	6-10	GGSR	4	0.39432	375.38	-6.43	2.23	8	9	2	0.17	Low	Non-Toxin	No evidence
ALEETNYELEK	2-7	EETNY	5	0.42902	654.62	-5.94	-0.48	14	11	3	0.11	Low	Non-Toxin	No evidence
	9	EK	2	0.37461	275.3	-6.28	3.7	7	5	0	0.55	Low	Non-Toxin	No evidence
LVGPDGPDKMVK	1-9	VGPDGPDK	8	0.43303	783.83	-8.26	1.67	15	10	3	0.11	Low	Non-Toxin	No evidence
	9	MVK	3	0.34285	376.51	-3.81	0.77	6	5	0	0.55	Low	Non-Toxin	No evidence
VMLYNCK	2	VM	2	0.39415	248.34	-2.75	0.83	4	3	0	0.55	High	Non-Toxin	No evidence
	4	NCK	3	0.37525	363.43	-5.34	1.17	7	6	1	0.55	Low	Non-Toxin	No evidence
LVGPNGLCMDVK	1-6	VGPNG	5	0.45684	442.47	-5.07	1.22	8	6	2	0.17	Low	Non-Toxin	No evidence
	7	CMDVK	5	0.32999	594.74	-5.87	0.09	10	8	3	0.17	Low	Non-Toxin	No evidence
LQDWYDK	1-4	QDW	3	0.43347	447.44	-4.42	0.46	8	7	2	0.11	Low	Non-Toxin	No evidence
	5	DK	2	0.3485	261.27	-6.64	4.07	7	5	0	0.55	Low	Non-Toxin	No evidence
SGGFGGNFGNR	3	SGG	3	0.43228	219.2	-5.36	3.03	6	5	0	0.55	Low	Non-Toxin	No evidence
	4-7	GGN	3	0.44089	246.22	-5.83	3.04	6	5	0	0.55	Low	Non-Toxin	No evidence
	8	GNR	3	0.4126	345.35	-6.25	2.18	7	8	2	0.17	Low	Non-Toxin	No evidence
ALEESNYELEK	2-7	EESNY	5	0.40772	640.6	-6.37	-0.04	14	11	3	0.11	Low	Non-Toxin	No evidence
	9	EK	2	0.37461	275.3	-6.28	3.7	7	5	0	0.55	Low	Non-Toxin	No evidence
YVVTAYPER	1	VVTAYPER	8	0.51443	275.3	-6.28	3.7	7	5	0	0.55	Low	Non-Toxin	No evidence
VVDNFFNDFLPR	4	VVDN	4	0.33807	445.47	-4.22	-0.02	9	7	2	0.11	Low	Non-Toxin	No evidence
	6-8	ND	2	0.37411	247.21	-5.64	2.67	7	5	0	0.11	Low	Non-Toxin	No evidence
	10	PR	2	0.43155	271.32	-4.55	2.22	5	6	1	0.55	Low	Non-Toxin	No evidence
LTSEGFEYVNMK	1-5	TSEG	4	0.38388	392.36	-6.34	2.23	10	8	2	0.11	Low	Non-Toxin	No evidence
	6-8	EY	2	0.50994	310.3	-3.77	1.21	7	5	0	0.56	Low	Non-Toxin	No evidence
	8-12	VNMK	4	0.35332	490.62	-3.91	-0.64	8	7	2	0.17	Low	Non-Toxin	No evidence
FSSSSGYGGSSR	1-7	SSSSGY	6	0.37794	586.55	-8.41	2.67	13	12	3	0.17	Low	Non-Toxin	No evidence
	7	GGSSR	5	0.34026	462.46	-7.74	2.56	10	11	2	0.17	Low	Non-Toxin	No evidence
(1) Rapid Peptide Generator (RPG) (https://rapid-peptide-generator.readthedocs.io/en/latest/index.html) software was used to fragmentar los peptidos mediante el sistema 'pepsin (pH = 1.3) + chymotrypsin + trypsin'. (2) Probabilities of free radical scavenging (FRS) were calculated using AnOxPePred-1.0 (https://services.healthtech.dtu.dk/service.php?AnOxPePred-1.0). (3) The bioavailability was eva…
